# Supplementary material for: Nitroxyl Hybrids with Curcumin and Stilbene Scaffolds Display Potent Antioxidant Activity, Remodel the Amyloid Beta Oligomer, and Reverse Amyloid Beta-Induced Cytotoxicity
Source: Antioxidants (Basel). 2024 Nov 18;13(11):1411. doi: 10.3390/antiox13111411 (PMC11591036; doi:10.3390/antiox13111411)
Supplement: Supplementary file 1 [file antioxidants-13-01411-s001.zip]

Archive with 1 entries (1 files):
- antioxidants-3280561-supplementary.pdf
